# Supplementary material for: Economic inequality and crime across cities in India: Evidence using nighttime lights data
Source: PLoS One. 2025 Aug 11;20(8):e0324937. doi: 10.1371/journal.pone.0324937 (PMC12338796; doi:10.1371/journal.pone.0324937)
Supplement: S1 Data — (ZIP) [file pone.0324937.s002.zip]

Archive with 1 entries (1 files):
- replicationdata.csv
