# Supplementary material for: Economic inequality and crime across cities in India: Evidence using nighttime lights data
Source: PLoS One. 2025 Aug 11;20(8):e0324937. doi: 10.1371/journal.pone.0324937 (PMC12338796; doi:10.1371/journal.pone.0324937)
Supplement: S1 Data — (ZIP) [file pone.0324937.s002.zip › replicationdata.csv]

panelid	ncrb_city_name	year1	ln_crime_incidence_perlakh	ln_gini_ntl_pc_wtdld	ln_conviction_rate	ln_sol	ln_sol_sq	ln_popld	covidummy	ln_violentcrime_perlakh	ln_minorpropertycrime_perlakh	ln_propcrime_perlakh
1	Agra	2016	5.9382143	-.96172965	-5.7134724	10.163991	103.30671	8.2034807	0	2.4460669	2.5627491	5.088654
1	Agra	2017	5.9573169	-.89377391	-5.9603209	10.244221	104.94405	8.225956	0	2.1484344	2.7061436	5.2882671
1	Agra	2018	6.1642165	-.97000182		10.159593	103.21732	8.1608257	0	2.6142626	2.2968545	5.0618715
1	Agra	2019	5.9188938	-.94488138	-6.7330794	10.102421	102.05891	8.1721249	0	2.4801333	1.615136	4.9243507
1	Agra	2020	5.8837204	-.98446971	-6.8227677	10.067327	101.35106	8.1831179	1	2.1812241	2.1876552	4.9773245
1	Agra	2021	5.7798615	-.96485543		10.133638	102.69064	8.1930447	1	2.2910907	2.5404766	4.8142729
2	Ahmedabad	2016	5.5529594	-1.0642115	-5.3045382	10.358496	107.29842	9.6289129	0	1.504952	1.4729775	3.9436438
2	Ahmedabad	2017	5.6637259	-1.0801339	-4.6865282	10.423348	108.64619	9.6461039	0	1.2471228	.81180477	4.4213986
2	Ahmedabad	2018	6.11584	-1.0412397	-4.4398656	10.508737	110.43356	9.6334915	0	1.5426923	.57634789	4.34022
2	Ahmedabad	2019	6.0467949	-1.0316315	-3.8756862	10.556725	111.44444	9.6434994	0	1.5426923	.57634789	4.34022
2	Ahmedabad	2020	6.8740439	-.99387836	-5.768456	10.50222	110.29663	9.6545172	1	1.5257139	.40283698	4.2298751
2	Ahmedabad	2021	5.9621005	-.9569416	-4.4090214	10.531459	110.91163	9.7102318	1	1.5725452	1.1064554	4.3184328
3	Allahabad	2016	5.8621397	-1.3394121	-6.3796544	9.8768282	97.551727	8.0311956	0	2.1899118	1.6729513	5.0450106
3	Allahabad	2017	5.916379	-1.3900288	-8.5336742	9.9042025	98.093216	8.0561285	0	2.2776875	2.2776875	5.1128759
3	Allahabad	2018	6.1950741	-1.3877189	-7.8610826	9.8591375	97.202591	8.2452745	0	2.418545	2.1713929	5.0628023
3	Allahabad	2019	6.1328287	-1.2487503	-9.3029146	9.9002132	98.014229	8.2486124	0	2.8456717	2.8312829	4.9155436
3	Allahabad	2020	6.1028519	-1.2729596	-10.066168	9.7884855	95.814438	8.2502975	1	2.447324	2.7968814	4.6930008
3	Allahabad	2021	5.8245969	-1.2765416	-9.7366199	9.7291975	94.65728	8.2812395	1	2.0524409	2.1620033	4.4023113
4	Amritsar	2016	5.4714155	-.99557072	-6.4104633	9.7481995	95.027382	7.5835891	0	2.4371753	.17095782	4.7860785
4	Amritsar	2017	5.3117857	-1.0008543	-5.9187551	9.8944359	97.899857	7.5781922	0	1.7514082	.42227218	4.7150121
4	Amritsar	2018	5.2111521	-.95610207	-6.2300291	9.8844051	97.701454	7.6077614	0	2.1370707	.36511382	4.5689282
4	Amritsar	2019	5.3909273	-.96174127	-6.1459498	9.8538828	97.099014	7.6189895	0	2.2940743	.75077623	4.820828
4	Amritsar	2020	5.5959077	-.98877347	-7.6438508	9.9150591	98.308403	7.6300564	1	2.3521819	.62294286	5.1277905
4	Amritsar	2021	5.6483173	-.95904064	-6.5472598	9.9927464	99.85498	7.6399593	1	2.0962486	1.0284081	5.0235457
5	Asansol	2016	5.8789096	-.62791848	-9.203146	9.5591154	91.376678	8.0306101	0	3.3903866	2.8435957	4.1010427
5	Asansol	2017	5.9141564	-.60174131	-8.5734167	9.5567484	91.331436	8.0452147	0	3.3402367	2.8575819	4.1195617
5	Asansol	2018	5.7843213	-.81843525	-9.3962393	9.4723616	89.725632	7.9367795	0	3.3849368	2.8246379	3.8522046
5	Asansol	2019	5.8355651	-.85990953	-9.4474831	9.4470367	89.246506	7.9480581	0	3.3849368	2.8246379	3.8522046
5	Asansol	2020	5.8567805	-.92635471	-10.46195	9.503396	90.314545	7.9591012	1	3.0917754	2.7293277	4.1891661
5	Asansol	2021	5.97192	-1.0119139	-9.1420059	9.4159746	88.660583	7.969079	1	3.1860859	3.1027043	3.9296095
6	Aurangabad	2016	6.5234513	-.89757502	-6.7292461	9.6454411	93.034531	6.9279013	0	2.9615409	1.4937536	5.549305
6	Aurangabad	2017	6.1203899	-.84747237	-6.6860237	9.6891098	93.878845	6.952415	0	2.6354494	1.6823447	5.352694
6	Aurangabad	2018	6.1947484	-.8312242	-6.3203115	9.8374243	96.774918	6.9106998	0	2.5473421	1.1870233	5.332191
6	Aurangabad	2019	6.1603913	-.79221278	-6.5000687	9.9004431	98.018768	6.9223542	0	2.3437433	1.0498221	5.3989611
6	Aurangabad	2020	6.2634783	-.71584064	-7.6947699	9.8973141	97.956818	6.9333348	1	2.2419605	.85566616	5.3962979
6	Aurangabad	2021	6.4280915	-.63139004	-6.860414	9.8970547	97.951691	6.9432878	1	2.4361165	.78155822	5.4004798
7	Bengaluru	2016	6.2893224	-.67281485	-3.4965637	12.187047	148.52411	8.2548199	0	2.613524	.83546346	5.0318213
7	Bengaluru	2017	6.3189259	-.67127019	-3.2812841	12.232549	149.63524	8.266963	0	2.4263632	1.1332979	5.2851129
7	Bengaluru	2018	5.8923588	-.66320813	-4.2477469	12.214308	149.1893	8.2710743	0	2.4263632	.99542803	5.1766148
7	Bengaluru	2019	5.7701941	-.668203	-4.2552867	12.250072	150.06429	8.2824173	0	2.4263632	.99542803	5.1766148
7	Bengaluru	2020	5.4590344	-.65604329	-4.395359	12.218694	149.29648	8.293438	1	2.2407095	.83546346	4.6455216
7	Bengaluru	2021	5.535387	-.65273982	-4.0204797	12.220785	149.3476	8.3033504	1	2.0495884	1.2710816	4.7048559
8	Bhopal	2016	6.6798129	-.91927987	-4.7670164	10.319221	106.48632	7.1945467	0	3.0424941	.75502259	5.4149179
8	Bhopal	2017	6.5981321	-.94322234	-5.3641152	10.337225	106.85822	7.2157011	0	3.0749564	.82734329	5.598619
8	Bhopal	2018	6.7246885	-.92859071	-5.7596078	10.450155	109.20575	7.2401977	0	3.2210011	1.6094379	6.000071
8	Bhopal	2019	6.706121	-.91317236	-5.3407946	10.466802	109.55394	7.2531385	0	2.7256253	.85033286	5.8688159
8	Bhopal	2020	6.8823829	-.87327403	-5.4928436	10.435415	108.8979	7.2641301	1	2.4274354	2.000617	5.6656532
8	Bhopal	2021	6.9094028	-.83861172	-5.1736846	10.511681	110.49543	7.2740884	1	2.938261	1.1932776	5.7903504
9	Chandigarh City	2016	5.636868	-.82009274	-5.841435	9.4782581	89.837379	9.0685472	0	2.5276685	.7588985	4.6507187
9	Chandigarh City	2017	5.709269	-.82186991	-6.3034763	9.5169744	90.572807	9.0658741	0	2.4214463	.55822784	5.1237326
9	Chandigarh City	2018	5.6979403	-.85462427	-6.3215613	9.4757719	89.79026	8.887639	0	2.7112811	.4404448	5.0574203
9	Chandigarh City	2019	5.6119938	-.86074555	-6.0275092	9.4624977	89.538872	8.8989925	0	2.8211477	.23280542	4.7309041
9	Chandigarh City	2020	5.5245628	-.82875228	-6.815547	9.4285679	88.897888	8.9100142	1	2.4718771	-.029558815	4.5776095
9	Chandigarh City	2021	5.4514966	-.81497782	-5.5144367	9.5380754	90.974884	8.9199467	1	2.4127882	.065751314	4.5410199
10	Chennai	2016	5.2673841	-.7788685	-3.339638	10.812132	116.90219	9.4578829	0	1.5079015	.63395828	3.7455747
10	Chennai	2017	5.3964968	-.8175137	-3.8544817	10.841838	117.54546	9.4737959	0	1.6163108	.81729561	4.4225726
10	Chennai	2018	5.4455476	-.67956036	-3.7268965	10.913205	119.09805	9.5965471	0	1.8126132	1.0753554	4.4685469
10	Chennai	2019	5.338201	-.72101516	-3.9308794	10.937361	119.62585	9.6089201	0	1.8126132	1.0753554	4.4685469
10	Chennai	2020	6.9235835	-.71398836	-6.5757475	10.886609	118.51825	9.6199427	1	1.7840672	.46134558	4.5287609
10	Chennai	2021	6.272161	-.72328269	-5.1288943	10.89957	118.80061	9.6298752	1	1.7801987	.8423596	4.4923749
11	Coimbatore	2016	5.0078406	-.88764304	-4.5478873	9.369709	87.791458	7.119575	0	.80314815	-.87082839	3.3808365
11	Coimbatore	2017	4.9669023	-.8399561	-4.4937782	9.3983326	88.328651	7.1402736	0	.59550875	-1.2762934	4.1420269
11	Coimbatore	2018	4.9016504	-.86831349	-4.5538149	9.3960056	88.284912	7.2354293	0	1.0094845	-1.4586149	4.1089659
11	Coimbatore	2019	4.7824402	-.8293047	-4.5992856	9.5011644	90.272125	7.2464418	0	1.0094845	-1.4586149	4.1089659
11	Coimbatore	2020	6.1534252	-.76622587	-6.6411858	9.5514402	91.230011	7.2574124	1	.97499835	-1.2762934	3.6545768
11	Coimbatore	2021	5.1582532	-.73411369	-5.6492763	9.6066713	92.288139	7.266942	1	1.3507876	-.76546782	4.3596859
12	Delhi	2016	7.1089301	-1.0284269	-4.8227797	12.296068	151.1933	9.0834894	0	2.9544246	1.7982781	6.7584143
12	Delhi	2017	7.1753459	-1.0269148	-4.6504974	12.301143	151.31812	9.0949183	0	2.5825737	1.6063675	6.976645
12	Delhi	2018	7.2338252	-.93170035	-4.8493834	12.272185	150.60652	9.119277	0	2.523396	1.4890457	7.0452542
12	Delhi	2019	7.4991903	-.8895092	-4.8106627	12.233094	149.64859	9.130496	0	2.523396	1.4890457	7.0452542
12	Delhi	2020	7.318089	-.89206696	-4.3168221	12.207429	149.02133	9.1415167	1	2.529767	1.1517433	7.014873
12	Delhi	2021	7.4799743	-.86805826	-3.876816	12.209483	149.07147	9.1514349	1	2.7260759	1.2100853	7.141603
13	Dhanbad	2016	5.2649951	-.88939363	-7.0668049	10.476645	109.7601	6.6272783	0	2.056061	2.8415816	4.1865945
13	Dhanbad	2017	5.4307451	-.88838643	-7.3826733	10.51672	110.60139	6.6675525	0	2.0667565	3.2949028	4.3640084
13	Dhanbad	2018	5.3832607	-1.0205251	-7.4952254	10.50574	110.37057	7.0168729	0	1.854195	2.6709561	4.5100279
13	Dhanbad	2019	5.1741061	-1.0128311	-7.4667411	10.419858	108.57345	7.0281649	0	1.7131164	1.8409498	4.2639809
13	Dhanbad	2020	5.4611936	-.99323732	-7.0806818	10.541754	111.12857	7.039185	1	2.2508495	2.3109534	4.8366818
13	Dhanbad	2021	5.3507023	-.99743485	-9.9558725	10.436133	108.91289	7.0491314	1	2.5986354	2.0878098	4.4627156
14	Durg-Bhilainagar	2016	6.3418226	-.86030042	-6.1611691	9.7680836	95.415451	7.3480473	0	2.6363583	.63487828	4.5317874
14	Durg-Bhilainagar	2017	6.2558227	-.84284484	-5.1218429	9.7603369	95.264183	7.3805866	0	2.6295786	1.0731331	5.3701992
14	Durg-Bhilainagar	2018	6.2256784	-.86250806	-5.8309374	9.8405676	96.836769	7.3627191	0	2.7866404	.97135043	5.3987603
14	Durg-Bhilainagar	2019	6.2210026	-.90265107	-4.5896077	9.8344059	96.715538	7.3740659	0	2.3576448	.27820328	5.6290455
14	Durg-Bhilainagar	2020	6.1953678	-.86865807	-5.0559335	9.8650732	97.319672	7.3850732	1	2.4013197	.34719613	5.6143665
14	Durg-Bhilainagar	2021	6.2432504	-.83097863	-5.7966437	9.8911772	97.835388	7.39505	1	2.5663996	.52951777	5.6971569
15	Faridabad	2016	6.3171134	-1.0769649	-6.4158297	10.279861	105.67555	8.0353222	0	2.9814463	3.3527617	5.4206605
15	Faridabad	2017	6.6058831	-1.0230106	-6.6353121	10.303825	106.16882	8.0576162	0	2.9410739	3.7151277	5.716701
15	Faridabad	2018	6.706533	-.90086693	-6.6103139	10.286466	105.81139	8.0388994	0	3.0271485	3.6342211	5.8331089
15	Faridabad	2019	6.7226214	-.90251881	-6.8279819	10.287661	105.83595	8.0501699	0	3.1345687	3.4850516	5.7124915
15	Faridabad	2020	6.4929919	-.86990565	-7.3919339	10.260355	105.27489	8.0611849	1	3.020252	3.1252663	5.6456223
15	Faridabad	2021	6.5409994	-.84881788	-6.2218184	10.260275	105.27325	8.0711384	1	3.0027995	3.0774102	5.4579244
16	Ghaziabad	2016	5.8389897	-1.0153598	-6.4852533	10.496063	110.16734	8.2314844	0	2.3193922	1.7139506	5.0914598
16	Ghaziabad	2017	5.8627639	-1.0243551	-5.6011691	10.562943	111.57574	8.2524986	0	2.1117527	2.9457762	5.3048635
16	Ghaziabad	2018	6.2116375	-.80017966	-6.931129	10.505019	110.35543	8.8023891	0	2.0427599	3.0513594	5.6012425
16	Ghaziabad	2019	5.9612455	-.74909276		10.492807	110.099	8.8123522	0	2.0427599	3.0513594	5.6012425
16	Ghaziabad	2020	5.7382112	-.78975928	-7.8176527	10.487745	109.99281	8.8233719	1	1.0872486	2.3025851	5.0299392
16	Ghaziabad	2021	6.252769	-.73943883	-7.6511359	10.574492	111.81987	8.8328409	1	1.6345438	2.7359071	5.5851517
17	Gwalior	2016	6.6322412	-1.0365998	-6.7398267	10.246769	104.99628	5.8237424	0	3.166625	2.2655439	5.2089891
17	Gwalior	2017	6.7807479	-.97002614	-6.0836086	10.413588	108.44281	5.836782	0	3.2545938	1.2130226	5.8251953
17	Gwalior	2018	6.7148323	-1.0351597	-6.7927938	10.488222	110.00281	5.8561344	0	3.2510791	1.0033021	5.6334901
17	Gwalior	2019	6.7281938	-1.0020355	-6.6577349	10.498651	110.22166	5.8674264	0	2.9202247	2.1870723	5.4994011
17	Gwalior	2020	6.6981559	-.99033487	-7.657876	10.465118	109.51869	5.8784809	1	2.9911764	1.8506	5.6518512
17	Gwalior	2021	6.8167357	-1.0008661	-6.9757318	10.543165	111.15833	5.8883901	1	3.166625	1.9715526	5.6770649
18	Hyderabad	2016	5.3753977	-1.1023895	-4.532969	10.859494	117.92861	9.8487444	0	1.6683153	.71231705	3.8725443
18	Hyderabad	2017	5.229002	-1.0500458	-4.0696082	10.774194	116.08325	9.8628712	0	1.2256712	1.7204598	4.1314955
18	Hyderabad	2018	5.2199721	-1.0981879	-4.6518216	10.724579	115.0166	9.8021297	0	1.4990468	1.675588	4.0258126
18	Hyderabad	2019	5.2874846	-1.1079596	-4.5072427	10.685246	114.17448	9.806448	0	1.4990468	1.675588	4.0258126
18	Hyderabad	2020	5.3286901	-1.1153175	-4.7091894	10.634546	113.09358	9.8171549	1	1.3765699	.91758025	3.9164004
18	Hyderabad	2021	5.4451232	-1.1313891	-4.1661358	10.638843	113.18497	9.827075	1	1.6852036	1.2294519	4.1001344
19	Indore	2016	6.4570661	-1.0710295	-4.5490065	10.158117	103.18735	7.6203055	0	2.6495354	1.9915919	5.3936276
19	Indore	2017	6.4150443	-1.0443592	-5.5952644	10.236947	104.79508	7.6415029	0	2.7065129	1.411324	5.3593216
19	Indore	2018	6.4593058	-1.0351846	-5.5418158	10.329228	106.69296	7.6592569	0	2.4795158	.58624935	5.985919
19	Indore	2019	6.4846706	-1.0995533	-5.2986579	10.382765	107.8018	7.6873236	0	2.4795158	.58624935	5.985919
19	Indore	2020	6.4261456	-1.0483879	-6.7491093	10.404528	108.25419	7.6983891	1	2.535816	.38842359	5.7524996
19	Indore	2021	6.6040936	-.96242255	-5.6890035	10.464232	109.50016	7.7264318	1	2.7065129	.83471078	6.1212592
20	Jabalpur	2016	6.5344067	-.98285294	-5.4222202	10.310325	106.3028	6.0299473	0	3.2109706	-1.4429897	4.7266212
20	Jabalpur	2017	6.3214478	-.90925431	-5.8104224	10.472893	109.68149	6.0368528	0	3.0456467	.75423485	5.6876426
20	Jabalpur	2018	6.3718138	-.9626711	-6.3306718	10.570799	111.74178	6.0219851	0	3.2514117	.59389222	5.7861242
20	Jabalpur	2019	6.4364281	-.95446062	-6.3838353	10.646505	113.34808	6.0332751	0	3.0531094	1.0693159	5.6128983
20	Jabalpur	2020	6.5302806	-.9059974	-5.934195	10.610558	112.58393	6.0442953	1	2.8700442	-.74984252	5.7514472
20	Jabalpur	2021	6.8675895	-.8794989	-5.4183202	10.667057	113.7861	6.0542283	1	2.746665	.2916114	5.8657765
21	Jaipur	2016	6.6296687	-.77364045	-6.1907687	10.663932	113.71944	8.9115896	0	2.7883434	1.5593439	5.5716462
21	Jaipur	2017	6.541636	-.75908738	-5.881012	10.649854	113.41939	8.9394369	0	2.5315747	2.3187406	5.7104917
21	Jaipur	2018	6.6082335	-.76750726	-5.8483629	10.699027	114.46917	8.8981352	0	2.745348	2.5771523	5.8404713
21	Jaipur	2019	6.9854398	-.74770248	-5.8627858	10.700654	114.504	8.9123116	0	2.745348	2.5771523	5.8404713
21	Jaipur	2020	6.4247689	-.72671598	-5.6313238	10.669927	113.84733	8.9232454	1	2.9659779	1.8384275	5.6487679
21	Jaipur	2021	6.6336184	-.74300218	-5.7749567	10.741966	115.38983	8.9331779	1	3.1452186	2.5870044	5.8391442
22	Jamshedpur	2016	5.4364557	-1.0227093	-6.458107	9.9437914	98.878998	7.8460145	0	2.2489324	1.1183174	4.8472381
22	Jamshedpur	2017	5.4030805	-1.0425822	-6.7087173	9.9141531	98.290428	7.8712487	0	2.2645578	1.1183174	4.9757037
22	Jamshedpur	2018	5.535099	-1.0300109	-6.9213934	9.8998661	98.007355	7.9508123	0	2.2567756	1.6674252	5.0913668
22	Jamshedpur	2019	5.3531303	-1.1184621	-6.7970538	9.8399763	96.825127	7.9620008	0	2.2087665	1.355989	4.9162698
22	Jamshedpur	2020	5.3520703	-.92885506	-6.746397	10.020648	100.41338	7.9730344	1	2.4799192	1.2548929	5.1207604
22	Jamshedpur	2021	5.3993778	-1.0322714	-6.5294805	9.9375	98.753899	7.9829788	1	2.3174002	1.6094379	5.0625005
23	Jodhpur	2016	6.1488056	-1.0948565	-6.7912598	10.525394	110.78393	6.475419	0	2.7593436	3.8221366	4.7264557
23	Jodhpur	2017	6.1333218	-1.0596687	-6.6660523	10.526387	110.80484	6.5013967	0	2.7481701	3.4717484	5.1455545
23	Jodhpur	2018	6.2103887	-1.0714943	-6.984746	10.543133	111.15765	6.5955029	0	2.8393862	3.3532841	5.328557
23	Jodhpur	2019	6.5018954	-1.0364424	-7.1367736	10.563761	111.59305	6.6064835	0	3.1115642	3.6622112	5.6854873
23	Jodhpur	2020	6.2422915	-1.006126	-7.8517294	10.518003	110.62837	6.6173587	1	2.9600143	3.1193464	5.4699831
23	Jodhpur	2021	6.4030514	-.96911627	-7.686789	10.564019	111.5985	6.6274233	1	3.1904042	3.2734969	5.6266108
24	Kannur	2016	4.9779944	-1.1617206	-4.6631837	6.6532159	44.265282	7.7776666	0	.94038826	-1.1878434	1.9122488
24	Kannur	2017	4.4597216	-1.1858145	-4.8278909	6.9352417	48.09758	7.8091073	0	.63670588	-.089231111	2.862201
24	Kannur	2018	4.4325576	-1.1678226	-4.7935271	7.1059566	50.494617	7.8611736	0	.75806677	-1.0055219	2.6320643
24	Kannur	2019	4.5383525	-1.1008298	-4.6012926	7.2434287	52.467258	7.8723907	0	.6992262	-.71783978	2.9263039
24	Kannur	2020	4.3263912	-1.1033102	-5.5204139	7.3044186	53.354527	7.8814321	1	.035931975	-1.4109869	2.6143646
24	Kannur	2021	5.220356	-1.0054919	-4.6926732	7.4835305	56.003231	7.8910909	1	1.1917027	-.089231111	3.606293
25	Kochi	2016	6.6295877	-.94399077	-4.4563141	8.0166664	64.266937	7.8788772	0	1.5709716	.12405261	2.9886317
25	Kochi	2017	6.6945853	-.90215439	-4.5891109	8.075489	65.213524	7.8991446	0	1.8211961	-.16362943	4.1663728
25	Kochi	2018	6.8687005	-1.0553951	-4.0309095	8.1117191	65.799988	7.637414	0	1.8363479	.65957087	4.1091714
25	Kochi	2019	6.5283165	-1.0548382	-3.6579773	8.22894	67.715446	7.696178	0	1.8363479	.65957087	4.1091714
25	Kochi	2020	5.6410036	-1.0371475	-3.609571	8.1467981	66.370316	7.7092848	1	1.2767322	.68366843	3.6218219
25	Kochi	2021	5.6344528	-1.0218555	-3.7661953	8.2511435	68.08136	7.7202373	1	1.6733866	.8378191	3.6417978
26	Kolkata	2016	5.0726457	-1.0080063	-4.6969528	10.567324	111.66833	10.086743	0	.68888575	.85566604	3.5066996
26	Kolkata	2017	4.9502616	-.99943101	-4.9613228	10.508627	110.43124	10.101012	0	.4929488	.80627328	3.604249
26	Kolkata	2018	4.9379911	-.92856538	-4.8157735	10.543026	111.1554	10.040452	0	.51859123	1.0642463	4.1666708
26	Kolkata	2019	4.810379	-.93445575	-4.6881614	10.602161	112.40584	10.056169	0	.51859123	1.0642463	4.1666708
26	Kolkata	2020	4.7002225	-.92275029	-5.7191	10.612479	112.62471	10.06144	1	.353836	.53117007	3.7296731
26	Kolkata	2021	4.5283766	-.93106669	-5.5500278	10.610717	112.5873	10.070837	1	.38324991	.52280182	3.7151093
27	Kollam	2016	7.3233194	-.85742611	-5.5929036	7.9392319	63.031399	7.7709756	0	2.4682522	.36564359	3.3328478
27	Kollam	2017	7.388957	-.83924723	-5.4197493	8.126647	66.042389	7.7934437	0	2.5697887	.68409729	4.5332775
27	Kollam	2018	6.472249	-1.1111903	-4.8574252	8.3180971	69.190735	7.5333648	0	2.5902672	1.1765739	4.6543894
27	Kollam	2019	6.4848413	-1.1282685	-4.677537	8.4059582	70.660133	7.5450172	0	2.6493006	.88889176	4.5467391
27	Kollam	2020	6.4593544	-1.1105001	-6.3283262	8.4071264	70.679771	7.5561342	1	2.1881747	-.0090498906	4.4086947
27	Kollam	2021	6.1325965	-1.0910671	-4.3213611	8.5189133	72.571877	7.5660992	1	1.9237882	.53749382	4.4887376
28	Kota	2016	6.0350027	-.74684894	-5.8883085	9.9695082	99.391098	6.5747981	0	2.9069011	-.10536055	4.7570324
28	Kota	2017	5.9620357	-.69914132	-6.0508671	9.9783268	99.567017	6.6057243	0	2.8213789	.095310204	5.2321777
28	Kota	2018	6.038825	-.70724052	-6.5249581	9.9489536	98.981674	6.3853359	0	2.9652731	.4054651	5.2527966
28	Kota	2019	6.3487892	-.68245912	-6.2417302	9.8958302	97.927452	6.3966208	0	3.3499041	1.6292405	5.6010113
28	Kota	2020	6.0989728	-.67885089	-6.5251508	9.8444748	96.913681	6.4077134	1	3.3775876	1.4109869	5.4823041
28	Kota	2021	6.156343	-.65810573	-6.8218751	9.8874311	97.761284	6.4176054	1	3.48124	.83290911	5.314683
29	Kozhikode	2016	5.993433	-1.0216469	-4.2785544	7.4823942	55.986225	7.847672	0	1.1637664	.033901628	2.8094621
29	Kozhikode	2017	5.4596901	-.95865279	-4.1170864	7.748682	60.042072	7.8648343	0	1.2660453	.48588672	3.785085
29	Kozhikode	2018	5.2743878	-1.0531394	-4.5614381	7.9023104	62.44651	7.7933588	0	.99671233	.080421649	3.7393103
29	Kozhikode	2019	5.5165224	-1.0275685	-4.2643313	7.9819722	63.711884	7.8034616	0	.99671233	.080421649	3.7393103
29	Kozhikode	2020	5.5091691	-1.0278468	-5.4613314	8.019206	64.307663	7.814075	1	.77356881	-.52571422	3.6027634
29	Kozhikode	2021	5.5339928	-.98058724	-4.5400004	8.1958075	67.171257	7.8240151	1	.99671233	.51573968	3.7783508
30	Lucknow	2016	6.310545	-1.0980395	-6.1543965	11.09911	123.19025	8.807559	0	2.4934905	2.7034419	5.2546177
30	Lucknow	2017	6.3974466	-1.0745981	-7.051373	11.129318	123.86172	8.8278799	0	2.4849067	3.8435225	5.7330065
30	Lucknow	2018	6.3844962	-1.1504564	-6.7849741	11.085913	122.89745	8.8738213	0	2.4587042	3.7076674	5.4350762
30	Lucknow	2019	6.33707	-1.1412318	-6.5007658	11.03912	121.86216	8.8849926	0	2.4587042	3.7076674	5.4350762
30	Lucknow	2020	6.215642	-1.1085057	-7.7906785	10.986387	120.70071	8.8964529	1	2.2421761	3.4160295	4.7738938
30	Lucknow	2021	6.1919394	-1.1055132	-9.9642	10.979718	120.55421	8.9063921	1	2.3692765	4.165328	4.819725
31	Ludhiana	2016	5.4415836	-1.1318058	-5.6887641	9.9464617	98.932106	7.7598834	0	2.7265122	1.0278432	4.0891552
31	Ludhiana	2017	5.7808585	-1.2600197	-6.006505	10.046244	100.92702	7.7183318	0	2.5094478	.7176882	4.8526125
31	Ludhiana	2018	5.9208622	-1.1662756	-5.5140648	10.047553	100.95332	7.739347	0	2.5244856	1.1914726	4.9739456
31	Ludhiana	2019	5.7833471	-1.1437136	-5.9965405	10.038495	100.77138	7.7506542	0	2.4306669	.62237805	4.9812212
31	Ludhiana	2020	5.6992173	-1.1460637	-7.0424519	10.067228	101.34909	7.7616901	1	2.3802359	.26570311	5.0311279
31	Ludhiana	2021	5.8704543	-1.1024711	-5.7562332	10.202007	104.08096	7.7715921	1	2.190994	-.0062305913	4.9622798
32	Madurai	2016	5.6082668	-1.0039055	-6.0405893	8.9058857	79.314812	8.757885	0	2.2389593	.091567189	3.6922982
32	Madurai	2017	5.6345448	-.95523727	-5.6547475	8.9264898	79.682228	8.7800465	0	1.9729388	-.28312626	4.4361839
32	Madurai	2018	5.6147766	-.96171409	-5.2883549	8.9602947	80.286888	8.9009848	0	1.8622732	-.60158002	4.3283873
32	Madurai	2019	5.5222826	-.92129064	-5.2371035	9.0071173	81.128159	8.912219	0	2.114769	-.28312626	4.1616616
32	Madurai	2020	7.011498	-.87617946	-7.6848426	8.9995794	80.992424	8.9233866	1	1.9918072	-.60158002	4.0523806
32	Madurai	2021	6.0636258	-.83888716	-6.2867694	9.0357914	81.645531	8.9333115	1	1.9633694	-1.5824093	4.2630658
33	Malappuram	2016	4.774168	-.95973319	-4.5960221	5.8061643	33.711548	6.9476352	0	1.0788096	-.43531805	2.3925333
33	Malappuram	2017	4.8423328	-.8498984	-5.0432258	6.3008094	39.700195	6.9567099	0	1.2272296	-.060624618	3.3529954
33	Malappuram	2018	4.8697944	-1.2075344	-5.1941404	6.4979687	42.223598	6.9035707	0	1.3714793	-.26826397	3.3833928
33	Malappuram	2019	4.8097901	-1.1950847	-5.2313848	6.9287066	48.006977	6.9154673	0	1.5362345	.30228084	3.251286
33	Malappuram	2020	4.707408	-1.1215047	-5.586885	7.1176748	50.661297	6.9261937	1	.72213477	-.34830666	3.199873
33	Malappuram	2021	4.7756572	-1.0955089	-4.7155032	7.4212813	55.075417	6.9360523	1	.77770454	.11122563	3.2046576
34	Meerut	2016	5.9598513	-1.0409839	-6.7106276	10.054988	101.10278	7.3286662	0	2.9232368	1.7705573	5.2547235
34	Meerut	2017	6.0490403	-1.0259116	-6.9094238	10.164296	103.31292	7.3464808	0	3.0859437	3.8074391	5.3507638
34	Meerut	2018	6.1176043	-.97428894	-5.9804544	10.01949	100.39019	7.4690742	0	2.7993259	3.1627865	5.2860041
34	Meerut	2019	6.119298	-.87372011	-4.7782626	10.01204	100.24095	7.5068455	0	2.6229441	3.1657405	5.2685065
34	Meerut	2020	6.2593274	-.85763735	-6.1658368	10.000759	100.01519	7.5178585	1	2.2813828	2.5972357	4.8380566
34	Meerut	2021	5.9524255	-.80865407	-4.6585207	10.079689	101.60012	7.5277967	1	2.3025851	3.0923131	4.8150797
35	Mumbai	2016	5.3715343	-1.7130218	-3.5599725	9.4793673	89.858406	10.597643	0	1.7683108	2.1331084	4.3199835
35	Mumbai	2017	5.3567348	-1.6581557	-3.712316	9.4358788	89.035812	10.600075	0	1.2158519	1.7701627	4.5449462
35	Mumbai	2018	5.3999038	-1.6249697	-3.6155047	9.543951	91.087006	10.527104	0	1.4335054	1.9554093	4.5635219
35	Mumbai	2019	5.3981109	-1.6076049	-3.3886898	9.6124878	92.399925	10.536594	0	1.4335054	1.9554093	4.5635219
35	Mumbai	2020	5.6074543	-1.4882246	-4.3795695	9.4898329	90.056931	10.547616	1	1.5023255	1.5655785	4.1829162
35	Mumbai	2021	5.8462882	-1.5191081	-3.7443514	9.5014448	90.277458	10.557548	1	1.5655785	1.8779255	4.3443203
36	Nagpur	2016	6.1494079	-1.115388	-6.273838	10.05647	101.13258	9.2086658	0	2.65886	1.258461	5.1350923
36	Nagpur	2017	6.1161571	-1.1113105	-6.899229	10.041822	100.8382	9.2333136	0	2.2575877	1.3244189	5.4075303
36	Nagpur	2018	6.0206351	-1.0594679	-6.7238326	10.017881	100.35796	9.2470531	0	2.2060742	1.0296195	5.2624831
36	Nagpur	2019	6.0454793	-1.0222453	-5.5172067	9.852891	97.079468	9.2581215	0	2.2060742	1.0296195	5.2624831
36	Nagpur	2020	6.2883787	-.93940467	-6.2933912	9.6956701	94.00602	9.2690811	1	2.4815679	1.0851892	5.0549712
36	Nagpur	2021	6.2775455	-.89980012	-5.1994758	9.6602192	93.319832	9.2790098	1	2.5952547	.90825856	5.23175
37	Nasik	2016	5.5731773	-1.2129738	-6.6432018	10.006526	100.13057	7.5500851	0	2.0149031	1.7745177	4.4553905
37	Nasik	2017	5.7063432	-1.1675613	-6.5250535	9.9836931	99.674133	7.5760093	0	1.7745177	1.1845547	4.7114916
37	Nasik	2018	5.7778907	-1.2285836	-5.6654549	10.048059	100.96349	7.5270963	0	1.9348602	1.6835459	4.6679044
37	Nasik	2019	5.9564018	-1.2083089	-5.5509367	10.053678	101.07642	7.5384064	0	2.0810428	1.241713	4.7543635
37	Nasik	2020	5.6954141	-1.1509076	-7.0159206	10.01827	100.36575	7.5495234	1	1.9255579	.62002492	4.6733079
37	Nasik	2021	5.2697067	-1.1146423	-6.680294	9.9861422	99.723038	7.5594249	1	2.0234137	1.1239301	4.4969568
38	Patna	2016	6.5233116	-.81576246	-8.2270603	10.660282	113.64162	7.3172307	0	2.5440955	-.13005313	5.7998314
38	Patna	2017	6.6194878	-.79722852	-8.1753845	10.713831	114.78617	7.329915	0	2.9171114	-.2478362	6.4078455
38	Patna	2018	6.3505025	-.87578851	-8.2884445	10.869672	118.14977	7.3566523	0	1.9424198	.070617616	5.999723
38	Patna	2019	6.4954867	-.91041851	-9.5114212	10.967607	120.2884	7.3679438	0	1.9424198	.070617616	5.999723
38	Patna	2020	6.2181144	-.8956278	-10.640963	11.036269	121.79924	7.3789625	1	3.6666837	-1.6341306	5.8717742
38	Patna	2021	6.3835893	-.88915676	-10.806437	11.070121	122.54758	7.388896	1	2.7756329		6.1219578
39	Pune	2016	5.7767015	-.67228836	-5.5927148	10.199458	104.02894	9.4182711	0	2.6118155	1.1342725	4.9911733
39	Pune	2017	5.7033863	-.66717172	-5.636663	10.206263	104.1678	9.4336681	0	2.1206596	.9683758	5.0673461
39	Pune	2018	5.4325538	-.62932783	-5.5446033	10.316815	106.43668	9.4343767	0	1.8081264	.81422514	4.6677265
39	Pune	2019	5.5619755	-.65647596	-4.7329869	10.400893	108.17859	9.4426174	0	1.8081264	.81422514	4.6677265
39	Pune	2020	6.467422	-.64158118	-6.528234	10.377872	107.70023	9.4527206	1	1.6348547	.18890053	4.0887184
39	Pune	2021	5.2382312	-.63319403	-5.7082348	10.321358	106.53043	9.4601316	1	2.2846026	.72241759	4.3817792
40	Raipur	2016	6.106267	-.87293082	-5.279026	10.048419	100.97073	7.4740739	0	2.8151948	.91629076	4.7762685
40	Raipur	2017	6.2121048	-.861386	-5.1208529	10.072711	101.4595	7.5227146	0	2.8151948	1.1394343	5.448122
40	Raipur	2018	6.3315973	-.9348436	-5.171576	10.124803	102.51163	7.5111642	0	2.982249	.98528361	5.5967674
40	Raipur	2019	6.2837677	-.91667867	-5.2605977	10.187424	103.78361	7.5223346	0	2.7935724	1.0498221	5.6863699
40	Raipur	2020	6.2822666	-.89107472	-6.5527639	10.157213	103.16898	7.5333414	1	2.8098328	1.2976583	5.7568154
40	Raipur	2021	6.2684875	-.84914482	-6.2369885	10.193094	103.89916	7.5433326	1	2.6900318	.9513821	5.7333989
41	Surat	2016	6.071373	-.50462896	-5.6051264	11.00173	121.03806	7.0589767	0	1.7667029	.3501032	3.5402629
41	Surat	2017	6.1419435	-.52325952	-4.3624253	11.071706	122.58267	7.0658822	0	1.5962509	.10754161	4.1198535
41	Surat	2018	6.522799	-.55917317	-4.4346457	11.165841	124.67599	7.1136069	0	1.8694481	.49320406	4.2184153
41	Surat	2019	6.1940932	-.5562855	-4.105197	11.231814	126.15365	7.124896	0	1.8694481	.49320406	4.2184153
41	Surat	2020	6.6046419	-.5481559	-7.4721422	11.202888	125.5047	7.1359162	1	1.6224533	-.1354046	3.8153582
41	Surat	2021	6.5522337	-.46370092	-6.6205125	11.225199	126.00509	7.1460266	1	1.705145	1.4938359	3.8930671
42	Thiruvananthapuram	2016	6.9634533	-.70514554	-5.1392264	8.8350801	78.058647	8.2719374	0	1.8170773	1.0228341	3.2707608
42	Thiruvananthapuram	2017	7.0687466	-.70836824	-4.3416781	8.938591	79.898415	8.2843075	0	1.8822166	-.52472848	4.3083739
42	Thiruvananthapuram	2018	6.6460061	-.82638097	-3.6814034	9.1144409	83.073029	8.1089783	0	2.0010002	.69904691	4.1490345
42	Thiruvananthapuram	2019	7.182694	-.82565206	-4.0623131	9.2007322	84.653465	8.1202164	0	2.0168734	1.2998208	4.2236757
42	Thiruvananthapuram	2020	6.5537815	-.83226287	-4.7568688	9.1979256	84.601837	8.1334505	1	1.2998208	.39156225	4.1330342
42	Thiruvananthapuram	2021	5.822135	-.86202484	-4.7427058	9.2470331	85.507622	8.1435261	1	1.4767514	.95687604	4.0592179
43	Thrissur	2016	6.5038028	-.83217525	-4.2400622	8.0952559	65.533165	6.8832731	0	1.3726888	-.084557399	2.6543832
43	Thrissur	2017	5.5923977	-.79731625	-4.0058193	8.239727	67.893097	6.8962045	0	1.4766784	-.084557399	3.8024495
43	Thrissur	2018	5.8602471	-1.2616031	-4.5983829	8.3275928	69.348801	6.8521757	0	2.1698256	.077961497	4.3127923
43	Thrissur	2019	5.8793244	-1.2758969	-4.520401	8.4504013	71.409279	6.8373313	0	2.2527132	.54796517	4.3307333
43	Thrissur	2020	5.8779631	-1.3001114	-4.7595482	8.4778891	71.874611	6.8479395	1	1.3862944	.12675174	4.1166172
43	Thrissur	2021	5.9544358	-1.2516122	-4.1226549	8.6341124	74.547897	6.867238	1	1.3862944	.6375773	4.0301661
44	Tiruchirapalli	2016	5.4134827	-1.2036395	-5.5974054	8.3108444	69.070137	9.2342453	0	1.0449082	.81310648	3.2648609
44	Tiruchirapalli	2017	5.5663218	-1.1480207	-5.9505148	8.2138414	67.467186	9.2661037	0	1.3911844	.450201	5.0873542
44	Tiruchirapalli	2018	5.543951	-1.2760187	-5.2327967	8.2244005	67.640762	9.3636274	0	1.5488133	.16251898	4.7040391
44	Tiruchirapalli	2019	5.4554048	-1.2725508	-5.5215449	8.3022633	68.927574	9.3748159	0	1.6288559	.51082569	4.4050441
44	Tiruchirapalli	2020	6.567472	-1.2697034	-7.6551442	8.3364239	69.495956	9.3858366	1	1.867267	-.93609333	4.5455866
44	Tiruchirapalli	2021	5.5424161	-1.2746692	-6.6787305	8.3339777	69.455193	9.3925505	1	1.6849455	-.12516314	4.4710784
45	Vadodara	2016	6.6240945	-1.05046	-5.5887771	10.30567	106.20683	7.9218488	0	1.3326849	.27663219	4.6476612
45	Vadodara	2017	5.9744244	-1.0661141	-5.7504811	10.336554	106.84435	7.9457111	0	1.1929229	.43078285	4.6695371
45	Vadodara	2018	5.5929122	-1.004765	-7.0669456	10.407977	108.32599	7.9226837	0	1.4930274	.68209726	4.3970237
45	Vadodara	2019	5.5150671	-.93406832	-5.911077	10.490696	110.0547	7.9340525	0	1.2574614	.53256559	4.2885003
45	Vadodara	2020	6.6102819	-.90862489	-10.627666	10.445941	109.11768	7.9449863	1	1.4680262	.92721981	4.1658983
45	Vadodara	2021	6.1081481	-.87116951	-5.0810318	10.436771	108.9262	8.0575533	1	1.4423838	.948726	4.1408644
46	Varanasi	2016	5.6071286	-.86700797	-6.2196178	10.147975	102.98139	7.4630456	0	2.2527528	2.1118953	4.1506023
46	Varanasi	2017	6.1701627	-.90178216	-6.4631925	10.374746	107.63536	7.4729323	0	2.0423021	2.5585184	5.0036669
46	Varanasi	2018	6.1382971	-1.0743437	-6.4921188	10.379199	107.72776	7.6011167	0	1.9074827	2.4685702	5.5170064
46	Varanasi	2019	6.1848645	-1.0674354	-5.1027203	10.350244	107.12755	7.6122222	0	2.0601597	2.6410396	5.6507821
46	Varanasi	2020	5.9890308	-1.0397407	-5.0635824	10.371572	107.56951	7.6232438	1	2.0689702	2.5902672	5.2846832
46	Varanasi	2021	5.9844956	-1.0311985	-7.2223701	10.423635	108.65216	7.6331797	1	1.8866487	3.1675825	5.3970938
47	Vasai Virar	2016	5.6005449	-.63666713	-8.8707142	9.4182529	88.703484	7.3695507	0	2.5419891	.93255126	4.6262579
47	Vasai Virar	2017	5.5772524	-.63187331	-7.9102964	9.4040289	88.43576	7.3843093	0	2.6576195	1.4105871	4.8296242
47	Vasai Virar	2018	5.9738932	-.70048982	-8.633153	9.51719	90.576897	7.1565509	0	2.6576195	1.6882188	5.2405319
47	Vasai Virar	2019	5.9360642	-.70612073	-8.0563278	9.5547495	91.293236	7.1702185	0	2.4889967	1.6256984	5.189764
47	Vasai Virar	2020	5.8277397	-.71224511	-8.7281618	9.4819899	89.908134	7.181263	1	2.3188457	1.082083	5.1629105
47	Vasai Virar	2021	6.0418148	-.69220781	-8.2956095	9.4729509	89.736801	7.1935701	1	2.5419891	2.0311635	5.292151
48	Vijayawada	2016	6.1611223	-1.3033017	-5.7663813	8.4284201	71.038261	9.2715387	0	2.3484948	2.2684522	5.0722332
48	Vijayawada	2017	6.164515	-1.2099748	-5.077301	8.4010124	70.577011	9.2992296	0	2.3484948	2.0693233	5.1981635
48	Vijayawada	2018	6.0823417	-1.149824	-5.5986814	8.4077578	70.690384	9.2076721	0	2.0777624	1.9714676	4.974185
48	Vijayawada	2019	6.0319104	-1.3088385	-5.5897923	8.4395742	71.22641	9.2748566	0	2.0171378	.936225	4.7694325
48	Vijayawada	2020	6.3288951	-1.2917912	-5.3176579	8.3374023	69.512276	9.2855921	1	2.1738362	1.3761762	4.939723
48	Vijayawada	2021	6.4795504	-1.2617235	-5.0435138	8.3499632	69.721893	9.2918453	1	2.4403024	2.309274	4.9387622
49	Vishakhapatnam	2016	5.9685154	-.72623843	-5.9856615	9.1968956	84.582893	9.5351534	0	2.4274082	1.226831	4.6325378
49	Vishakhapatnam	2017	5.9868298	-.69307548	-5.8628435	9.2381516	85.343437	9.5599442	0	2.5105858	1.8588238	5.0852385
49	Vishakhapatnam	2018	6.0307131	-.55583912	-5.7291279	9.2164164	84.942322	9.405015	0	2.3587797	2.112138	4.9974465
49	Vishakhapatnam	2019	5.9021912	-.53489429	-5.9888387	9.2678032	85.892181	9.4162292	0	2.3025851	1.9855754	4.7850804
49	Vishakhapatnam	2020	6.49224	-.4950836	-5.1890554	9.2688818	85.912178	9.4271736	1	2.5245719	1.4259597	4.7709785
49	Vishakhapatnam	2021	6.5071917	-.48703367	-4.5625677	9.2403946	85.384895	9.4369688	1	2.8191745	1.885492	4.5704713
